# Supplementary material for: Novel ATR/PARP1 Dual Inhibitors Demonstrate Synergistic Antitumor Efficacy in Triple‐Negative Breast Cancer Models
Source: Adv Sci (Weinh). 2025 Jun 16;12(29):e01916. doi: 10.1002/advs.202501916 (PMC12362783; doi:10.1002/advs.202501916)
Supplement: Supplementary file 2 — Supporting Information [file ADVS-12-e01916-s002.xlsx]

## Sheet: data_network 
GeneName_node1	PPIpreGroup_node2
RAD17	ATR
ATM	ATR
CHEK1	ATR
BRCA1	ATR
MRE11	ATR
RAD18	ATR
NIPBL	ATR
BLM	ATR
TERF1	ATR
HUS1	ATR
MDM2	ATR
RB1	ATR
EEF1E1	ATR
TERF2	ATR
GSK3B	ATR
PRKDC	ATR
SMC3	ATR
TOPBP1	ATR
NBN	ATR
ADNP	ATR
LIG4	ATR
MSH2	ATR
CHEK2	ATR
POT1	ATR
MSH6	ATR
PCNA	ATR
ORC2	ATR
CASP6	ATR
MSH3	ATR
RAD1	ATR
XPA	ATR
XRCC4	ATR
MLH1	ATR
PSMD10	ATR
XRCC6	ATR
EPB41	ATR
GMNN	ATR
MBD4	ATR
BCL2	ATR
FANCD2	ATR
BRCA2	ATR
ERCC5	ATR
ERCC6	ATR
CDC45	ATR
SOCS3	ATR
SP100	ATR
GTPBP4	ATR
XRCC2	ATR
MAD2L1	ATR
PTPN11	ATR
TP53	ATR
CCNA2	ATR
MBIP	ATR
CD44	ATR
CDT1	ATR
ERCC3	ATR
STAG2	ATR
NF2	ATR
MCM2	ATR
DLG1	ATR
EYA3	ATR
REV1	ATR
SMC1A	ATR
TPR	ATR
RFC1	ATR
TTF1	ATR
FSBP	ATR
RIF1	ATR
ATRIP	ATR
MYCBP2	ATR
SIRT1	ATR
ERCC4	ATR
CCNB1	ATR
MIF	ATR
APC	ATR
TERT	ATR
NEDD4	ATR
HDAC4	ATR
KNTC1	ATR
CXCL10	ATR
MAP2K1	ATR
CDC7	ATR
NRG1	ATR
MEN1	ATR
MTOR	ATR
RAD9A	ATR
ZWILCH	ATR
ADAM10	ATR
FBXW7	ATR
PPP2R5C	ATR
USP10	ATR
USP28	ATR
CCL2	ATR
RAD23B	ATR
TRAF4	ATR
UBR5	ATR
ADD1	ATR
RBBP8	ATR
WRN	ATR
RINT1	ATR
NOL8	ATR
ATF1	ATR
XPC	ATR
BUB1B	ATR
TIPIN	ATR
MAP3K7	ATR
SFN	ATR
PML	ATR
TFAP4	ATR
TP53BP1	ATR
BUB1	ATR
FEN1	ATR
PSEN1	ATR
AKTIP	ATR
CEP63	ATR
RNF168	ATR
ZWINT	ATR
USP7	ATR
BUB3	ATR
AIDA	ATR
TRAF5	ATR
RNF8	ATR
CASP3	ATR
LDLRAP1	ATR
MCM7	ATR
SRF	ATR
DNA2	ATR
DDB1	ATR
HIPK1	ATR
ORC5	ATR
CD74	ATR
LRPAP1	ATR
PRKCD	ATR
EIF2AK3	ATR
ABL1	ATR
TLE5	ATR
ERCC8	ATR
PMS1	ATR
SHPRH	ATR
IL6R	ATR
PTPRK	ATR
RBL1	ATR
AIFM1	ATR
ZW10	ATR
ATRX	ATR
TTK	ATR
EPB41L5	ATR
SHC1	ATR
SMARCD3	ATR
YWHAB	ATR
YWHAQ	ATR
USP1	ATR
CCDC88A	ATR
TNKS2	ATR
MAPK8	ATR
CDC6	ATR
BRIP1	ATR
RFWD3	ATR
FOXM1	ATR
PTPRC	ATR
RPS6KB1	ATR
TRPM1	ATR
RECQL	ATR
IFI16	ATR
RBBP4	ATR
TRIM37	ATR
CDK1	ATR
ERCC1	ATR
RAD50	ATR
GTSE1	ATR
H2AX	ATR
JAK2	ATR
MYO6	ATR
ORC1	ATR
MALT1	ATR
CAV1	ATR
RAD54B	ATR
NASP	ATR
GTF2H1	ATR
TOPORS	ATR
INPPL1	ATR
TCF7L2	ATR
ORC3	ATR
INTS13	ATR
BAX	ATR
TOP1	ATR
DSCC1	ATR
BRCC3	ATR
MTDH	ATR
RSF1	ATR
CLOCK	ATR
SMARCAD1	ATR
MAT2A	ATR
HIPK2	ATR
TP63	ATR
CHAF1B	ATR
PRIM2	ATR
UBE4B	ATR
SMAD4	ATR
PHIP	ATR
DYRK2	ATR
ABRAXAS1	ATR
DYNC1LI1	ATR
UBE2B	ATR
ACD	ATR
TERF2IP	ATR
TINF2	ATR
KNL1	ATR
IKBKB	ATR
PRMT7	ATR
SMARCA4	ATR
GPX1	ATR
TFAM	ATR
COPS5	ATR
RPS3	ATR
HSP90AA1	ATR
CALR	ATR
BIRC5	ATR
TNKS	ATR
DTL	ATR
DCLRE1C	ATR
DCUN1D3	ATR
APOBEC1	ATR
CDKN1A	ATR
CALD1	ATR
EMSY	ATR
SFPQ	ATR
MTBP	ATR
STRBP	ATR
ADD2	ATR
PLK1	ATR
UBE2A	ATR
NAE1	ATR
POLD1	ATR
CASP7	ATR
CDK2	ATR
HRAS	ATR
GRB2	ATR
INTS3	ATR
ORC4	ATR
KHDRBS1	ATR
S100A11	ATR
FOXP3	ATR
MORC3	ATR
ITGA2	ATR
SYK	ATR
LYN	ATR
FZR1	ATR
SRSF10	ATR
MDM4	ATR
FANCL	ATR
DNAJC2	ATR
MCM10	ATR
EXO1	ATR
SSRP1	ATR
CENPF	ATR
MDC1	ATR
TIPRL	ATR
CENPE	ATR
TRRAP	ATR
RAD21	ATR
IL1A	ATR
PMS2	ATR
TDP2	ATR
JUN	ATR
USF1	ATR
ING4	ATR
LIG1	ATR
RBL2	ATR
CREB1	ATR
RPA4	ATR
MNAT1	ATR
SMC6	ATR
FANCM	ATR
SMC5	ATR
UBE3A	ATR
DHX9	ATR
CUL5	ATR
TICAM1	ATR
SH2D1A	ATR
IGF1	ATR
HSP90AB1	ATR
SOCS2	ATR
WEE1	ATR
MAP3K1	ATR
KIN	ATR
LZIC	ATR
INIP	ATR
OGA	ATR
UIMC1	ATR
MID1	ATR
KDM1A	ATR
NCOA3	ATR
BDP1	ATR
PARG	ATR
TFRC	ATR
AQP1	ATR
RAD54L	ATR
TMEM161A	ATR
POLE	ATR
FBH1	ATR
RPA1	ATR
BCL3	ATR
CCNE2	ATR
ATXN3	ATR
NUP62	ATR
PES1	ATR
TRPM7	ATR
CHFR	ATR
WNT16	ATR
NCOR1	ATR
BORA	ATR
POLD3	ATR
TDP1	ATR
ESCO1	ATR
PRIMPOL	ATR
CCNT2	ATR
GTF2A2	ATR
TGFB1	ATR
GEN1	ATR
CUL1	ATR
SETX	ATR
UBA3	ATR
TRAF6	ATR
SMARCA5	ATR
KPNA1	ATR
MRPS9	ATR
CNN2	ATR
TRIB3	ATR
ELF1	ATR
CHUK	ATR
ROCK2	ATR
MRPS35	ATR
ATXN1	ATR
ECT2	ATR
STRA8	ATR
PTPN22	ATR
HINFP	ATR
DNMT3B	ATR
PARP1	ATR
BCL6	ATR
PRPF4B	ATR
RAD23A	ATR
HERC2	ATR
KRT14	ATR
VTN	ATR
UBE2V2	ATR
PURA	ATR
PLK4	ATR
NONO	ATR
POLH	ATR
WRNIP1	ATR
TGFB3	ATR
NR2C1	ATR
ANXA7	ATR
IL1B	ATR
POLE2	ATR
CIZ1	ATR
RFC4	ATR
RFC5	ATR
CTNNBIP1	ATR
CCN2	ATR
CLSPN	ATR
ADRB2	ATR
NOG	ATR
UHMK1	ATR
UBE2N	ATR
PSIP1	ATR
POLA1	ATR
ATP2C1	ATR
RFC3	ATR
EYA2	ATR
XRCC3	ATR
AKT1	ATR
IL12A	ATR
JMY	ATR
CASP8	ATR
MAP3K13	ATR
KRIT1	ATR
HEATR1	ATR
PHLDA3	ATR
ROCK1	ATR
CBLB	ATR
RAD52	ATR
YWHAZ	ATR
TICRR	ATR
XRRA1	ATR
NHEJ1	ATR
CYLD	ATR
HTT	ATR
ASCL1	ATR
HDAC5	ATR
PDGFRA	ATR
KAT5	ATR
TAF1	ATR
HDAC2	ATR
HACD3	ATR
KDM1B	ATR
WDHD1	ATR
PEX14	ATR
MAP3K20	ATR
NRAS	ATR
POLA2	ATR
PIK3R4	ATR
FYN	ATR
MAP4K5	ATR
NPM1	ATR
PRKCI	ATR
TRAF1	ATR
NTHL1	ATR
MCM3	ATR
MCM4	ATR
RAD51C	ATR
RAD51B	ATR
SRSF5	ATR
FKBP1A	ATR
FER	ATR
EREG	ATR
AEN	ATR
PPP2CA	ATR
BCLAF1	ATR
IBTK	ATR
SUZ12	ATR
DGKZ	ATR
NCBP1	ATR
TAOK3	ATR
ERC1	ATR
SDF4	ATR
STAT6	ATR
RPAIN	ATR
BABAM2	ATR
GTF2H2	ATR
IKBIP	ATR
MAP3K2	ATR
DNAJA3	ATR
TUT4	ATR
TCF3	ATR
TRAF2	ATR
NEMF	ATR
CCDC14	ATR
SMAD2	ATR
BCCIP	ATR
XRCC5	ATR
RMI1	ATR
SLC30A9	ATR
MAP3K4	ATR
CDC16	ATR
NPPC	ATR
DKC1	ATR
CDK13	ATR
SOCS4	ATR
IQCB1	ATR
TRIM13	ATR
PAK1	ATR
PRKCA	ATR
MYC	ATR
DLD	ATR
SH2B2	ATR
FOXO4	ATR
COPS3	ATR
TGFBR1	ATR
PGAP2	ATR
CCNG1	ATR
RNF4	ATR
RBM38	ATR
ADRB3	ATR
MACF1	ATR
UHRF2	ATR
BAZ1B	ATR
EIF2B3	ATR
WDR33	ATR
MLH3	ATR
CHD1L	ATR
KIF20B	ATR
MCM9	ATR
RICTOR	ATR
MCM8	ATR
ALKBH8	ATR
PRDX3	ATR
LATS1	ATR
CDK6	ATR
AP2A2	ATR
BMPR1A	ATR
RIPK2	ATR
HBP1	ATR
TAB2	ATR
NF1	ATR
TFG	ATR
EIF4G2	ATR
FANCI	ATR
ATMIN	ATR
TBRG1	ATR
FAN1	ATR
DBF4	ATR
XIAP	ATR
TDG	ATR
MORF4L2	ATR
UVRAG	ATR
MIER1	ATR
BRAF	ATR
APTX	ATR
PGGT1B	ATR
EDF1	ATR
TRIM21	ATR
CHTF18	ATR
TOP3A	ATR
TOP1MT	ATR
GINS2	ATR
KRAS	ATR
BRD4	ATR
TRPV4	ATR
NABP2	ATR
ZNF354A	ATR
CAT	ATR
GRB10	ATR
EIF2B1	ATR
ERCC6L2	ATR
DDB2	ATR
UACA	ATR
NEK11	ATR
CIRBP	ATR
BARD1	ATR
IGF1R	ATR
PAK2	ATR
CBX3	ATR
PPARG	ATR
NR0B1	ATR
AP2A1	ATR
WNT3A	ATR
PRMT8	ATR
LCK	ATR
MAPK1	ATR
SLK	ATR
MED1	ATR
KMT2E	ATR
SLC12A2	ATR
CEBPG	ATR
HCLS1	ATR
PDGFB	ATR
EEF1D	ATR
ERCC2	ATR
AXIN1	ATR
LRP1	ATR
AP2B1	ATR
PTPN3	ATR
NEK4	ATR
N6AMT1	ATR
FXR1	ATR
FANCG	ATR
RTN4	ATR
HIVEP1	ATR
DFFA	ATR
CUL3	ATR
EIF2A	ATR
REV3L	ATR
FBXO31	ATR
SCARA3	ATR
EYA1	ATR
VCAM1	ATR
ENPP7	ATR
IRAK1	ATR
TRIM38	ATR
STRN3	ATR
TARDBP	ATR
EED	ATR
YTHDC2	ATR
MDFIC	ATR
CDC123	ATR
SPRTN	ATR
RAD51AP1	ATR
ANAPC10	ATR
YWHAG	ATR
RFX5	ATR
STAT1	ATR
MCM5	ATR
BLTP1	ATR
QSER1	ATR
CCDC66	ATR
RAD51	ATR
CDC23	ATR
KPNA2	ATR
EP300	ATR
PRKCQ	ATR
AKT2	ATR
PARP2	PARP1
H3-3A	PARP1
PARP1	PARP1
RFC1	PARP1
HMGB1	PARP1
TERF1	PARP1
XRCC5	PARP1
UNG	PARP1
PARP3	PARP1
RFC4	PARP1
MRPS9	PARP1
XRCC6	PARP1
TERF2	PARP1
PCNA	PARP1
TP53	PARP1
H2AX	PARP1
DNA2	PARP1
H2AZ1	PARP1
SMARCA5	PARP1
HMGB2	PARP1
POLR2D	PARP1
RAD50	PARP1
PDPK1	PARP1
CTNNB1	PARP1
PRKDC	PARP1
PTGES3	PARP1
MRE11	PARP1
ADNP	PARP1
PARP4	PARP1
SFPQ	PARP1
TIMELESS	PARP1
H2AZ2	PARP1
MBD4	PARP1
SUMO1	PARP1
TNKS	PARP1
MYC	PARP1
BLM	PARP1
POLG	PARP1
RPA1	PARP1
DKC1	PARP1
RXRA	PARP1
TOP2B	PARP1
F12	PARP1
CASP2	PARP1
CASP3	PARP1
NEIL3	PARP1
DCLRE1C	PARP1
SSRP1	PARP1
SMARCA4	PARP1
ERCC4	PARP1
PPAT	PARP1
PARG	PARP1
CAPN2	PARP1
WRN	PARP1
SUPT16H	PARP1
SMARCC1	PARP1
RFC2	PARP1
HSPA1L	PARP1
BNIPL	PARP1
POLB	PARP1
MUTYH	PARP1
EEF1E1	PARP1
POLA1	PARP1
SMC1A	PARP1
MSH6	PARP1
AIFM1	PARP1
MRPS35	PARP1
NBN	PARP1
POT1	PARP1
SOCS7	PARP1
SH2B2	PARP1
SOCS2	PARP1
UBR5	PARP1
TRIP13	PARP1
PCSK1	PARP1
PPM1G	PARP1
SOCS1	PARP1
TDG	PARP1
BUB1	PARP1
PIF1	PARP1
CLOCK	PARP1
APC	PARP1
FANCD2	PARP1
BRCA1	PARP1
WRAP53	PARP1
RAD1	PARP1
E2F1	PARP1
LIG1	PARP1
NONO	PARP1
LIG4	PARP1
TIPARP	PARP1
MIPEP	PARP1
ACD	PARP1
SIRT6	PARP1
MCM7	PARP1
HTATSF1	PARP1
SCG5	PARP1
GNAQ	PARP1
MPG	PARP1
CHEK1	PARP1
APPL1	PARP1
NCSTN	PARP1
GRB2	PARP1
PIK3R3	PARP1
ORC5	PARP1
TOP2A	PARP1
TDP1	PARP1
EIF2B5	PARP1
CASK	PARP1
NDUFS3	PARP1
VCP	PARP1
SOCS3	PARP1
L3MBTL2	PARP1
TNKS2	PARP1
PRKRA	PARP1
CDK1	PARP1
ERCC6	PARP1
CTC1	PARP1
PCSK9	PARP1
SMAD2	PARP1
MSH2	PARP1
RUVBL1	PARP1
FSBP	PARP1
SMC3	PARP1
EXO1	PARP1
HSPD1	PARP1
HMGB3	PARP1
NDC80	PARP1
TSG101	PARP1
XRCC1	PARP1
FANCI	PARP1
DDB1	PARP1
POLE	PARP1
NUP85	PARP1
H2AC4	PARP1
AURKA	PARP1
IGF1R	PARP1
RECQL	PARP1
USP1	PARP1
EIF2B1	PARP1
RPA3	PARP1
RTEL1	PARP1
MCM3	PARP1
PTPRA	PARP1
PCSK2	PARP1
ACTL6A	PARP1
MRPS26	PARP1
KIN	PARP1
FXN	PARP1
NEIL2	PARP1
TSC2	PARP1
MCM2	PARP1
DHX9	PARP1
MCM5	PARP1
AKAP1	PARP1
APH1A	PARP1
PSEN2	PARP1
MPP1	PARP1
PRMT5	PARP1
TERF2IP	PARP1
AURKB	PARP1
ERCC3	PARP1
FH	PARP1
PTPN11	PARP1
H3C15	PARP1
HPF1	PARP1
H3C1	PARP1
EBAG9	PARP1
GNA11	PARP1
MTOR	PARP1
LONP2	PARP1
NEIL1	PARP1
EED	PARP1
DTL	PARP1
MED6	PARP1
EIF2S1	PARP1
HDAC3	PARP1
SMG6	PARP1
C2	PARP1
C1QB	PARP1
CLSPN	PARP1
YWHAH	PARP1
ERCC1	PARP1
MACROH2A1	PARP1
CREBBP	PARP1
SMARCA1	PARP1
VPS54	PARP1
MCM6	PARP1
H1-0	PARP1
RNF8	PARP1
URI1	PARP1
SHC1	PARP1
STAT5B	PARP1
CCNE1	PARP1
NAE1	PARP1
POLE2	PARP1
RUVBL2	PARP1
RNF20	PARP1
BUB3	PARP1
ART3	PARP1
SIRT2	PARP1
SIRT3	PARP1
DICER1	PARP1
TOPBP1	PARP1
CCNA2	PARP1
RBL1	PARP1
KLKB1	PARP1
RFC5	PARP1
C1QA	PARP1
C2CD3	PARP1
PTPN2	PARP1
BAZ1B	PARP1
GNB1	PARP1
SMC4	PARP1
SEC11A	PARP1
ACSL5	PARP1
SPCS2	PARP1
GPAM	PARP1
IFT172	PARP1
POLA2	PARP1
SMC2	PARP1
BUB1B	PARP1
TNKS1BP1	PARP1
LATS1	PARP1
POLD3	PARP1
FANCM	PARP1
POLQ	PARP1
BRCA2	PARP1
KLK6	PARP1
ALKBH8	PARP1
TYMS	PARP1
POLD2	PARP1
THRAP3	PARP1
ABL1	PARP1
FYN	PARP1
LYN	PARP1
GNA14	PARP1
RB1	PARP1
TRIM37	PARP1
RECQL4	PARP1
PRKCI	PARP1
AKT1	PARP1
C1R	PARP1
FOXO1	PARP1
RNGTT	PARP1
HMMR	PARP1
YWHAG	PARP1
RAD51D	PARP1
GOT1	PARP1
EYA3	PARP1
GEN1	PARP1
STAT1	PARP1
GRB10	PARP1
APTX	PARP1
SMC5	PARP1
BCCIP	PARP1
PMS1	PARP1
XRCC2	PARP1
FEN1	PARP1
SYNGR1	PARP1
RNF40	PARP1
SPCS3	PARP1
SLC12A2	PARP1
UBE2L3	PARP1
ART4	PARP1
RECQL5	PARP1
F11	PARP1
MRPS11	PARP1
MC4R	PARP1
TICRR	PARP1
KRT1	PARP1
HSPA8	PARP1
CHEK2	PARP1
EIF2B2	PARP1
AGO2	PARP1
PCSK7	PARP1
PCSK6	PARP1
PDE3B	PARP1
VLDLR	PARP1
PTPN1	PARP1
INHBB	PARP1
TEP1	PARP1
NPM1	PARP1
DNAJC2	PARP1
RBBP8	PARP1
BRIP1	PARP1
EYA4	PARP1
POLD1	PARP1
GCG	PARP1
IL6R	PARP1
ZW10	PARP1
MCM10	PARP1
DSCC1	PARP1
CUZD1	PARP1
C5	PARP1
BARD1	PARP1
FOXN3	PARP1
CFB	PARP1
TERT	PARP1
ANKRD28	PARP1
LONP1	PARP1
TTC4	PARP1
INPPL1	PARP1
PTPRF	PARP1
PSEN1	PARP1
STXBP4	PARP1
PTCH1	PARP1
DHCR24	PARP1
ACSL6	PARP1
PRPF19	PARP1
RAD54B	PARP1
POLR2A	PARP1
CDC7	PARP1
TK1	PARP1
UVRAG	PARP1
FBXO4	PARP1
CCNO	PARP1
SOCS6	PARP1
JADE1	PARP1
LIG3	PARP1
CYB5R4	PARP1
NME6	PARP1
SCAP	PARP1
PRKAR1A	PARP1
ESCO2	PARP1
CUL4B	PARP1
CUL4A	PARP1
CFD	PARP1
CTSV	PARP1
ACACA	PARP1
MKKS	PARP1
RRP8	PARP1
PLA2G1B	PARP1
PIK3R1	PARP1
STAT5A	PARP1
STAT3	PARP1
PHIP	PARP1
CFI	PARP1
TRIM24	PARP1
RBBP7	PARP1
CKAP5	PARP1
RACGAP1	PARP1
TSR1	PARP1
ART5	PARP1
UHRF1	PARP1
GLRX3	PARP1
CASP1	PARP1
CUBN	PARP1
PNKP	PARP1
ZBTB14	PARP1
TP73	PARP1
NCAPD2	PARP1
VPS72	PARP1
NCAPD3	PARP1
LIN9	PARP1
GINS1	PARP1
DNMT1	PARP1
C1S	PARP1
IFT88	PARP1
CCNB1	PARP1
ADIPOR2	PARP1
ADIPOR1	PARP1
EI24	PARP1
TTC5	PARP1
SPRTN	PARP1
ENO1	PARP1
CHAF1A	PARP1
SMC6	PARP1
ASH2L	PARP1
H1-3	PARP1
H1-5	PARP1
PPP2CA	PARP1
ERN1	PARP1
HDAC1	PARP1
TRRAP	PARP1
PRMT7	PARP1
C4BPA	PARP1
P2RX7	PARP1
XRCC3	PARP1
XAB2	PARP1
NF1	PARP1
DCLRE1A	PARP1
NEFL	PARP1
ATP6AP2	PARP1
APH1B	PARP1
VPS4B	PARP1
CACYBP	PARP1
SHPRH	PARP1
RAD23B	PARP1
JAK2	PARP1
CHAF1B	PARP1
RBBP5	PARP1
HUS1	PARP1
MASP2	PARP1
TUT4	PARP1
RP1	PARP1
PMS2	PARP1
FOXM1	PARP1
RIF1	PARP1
GTSE1	PARP1
DGCR8	PARP1
HSP90B1	PARP1
HERC2	PARP1
PPP2R5C	PARP1
ATR	PARP1
CTNNA1	PARP1
INTS3	PARP1
TMX1	PARP1
MAT2A	PARP1
FLVCR1	PARP1
GTF2H1	PARP1
TTL	PARP1
SOCS4	PARP1
GREM1	PARP1
NGF	PARP1
ERBB3	PARP1
DVL1	PARP1
ATMIN	PARP1
H2AC6	PARP1
H2AC21	PARP1
DUT	PARP1
POLR2B	PARP1
RRM2	PARP1
GNB4	PARP1
RAD51C	PARP1
GTF2H4	PARP1
RPS3	PARP1
TMEM97	PARP1
WRNIP1	PARP1
PLK1	PARP1
DHX15	PARP1
ZNF106	PARP1
IRS1	PARP1
TRIM28	PARP1
FABP3	PARP1
POLR2H	PARP1
RPN2	PARP1
LDLR	PARP1
ULK1	PARP1
MTM1	PARP1
PDGFRB	PARP1
HSPA4	PARP1
SNRPA	PARP1
HNRNPD	PARP1
MAPK1	PARP1
ATRN	PARP1
ATRIP	PARP1
SMAD4	PARP1
TAF2	PARP1
HUWE1	PARP1
SETDB1	PARP1
DVL2	PARP1
SERPINB9	PARP1
PLD1	PARP1
PRKAR2B	PARP1
OPN3	PARP1
CD38	PARP1
ABCC5	PARP1
DAG1	PARP1
LTA4H	PARP1
CRKL	PARP1
GRB14	PARP1
PSMD10	PARP1
GAB1	PARP1
BCAR1	PARP1
RAD54L	PARP1
RNASEH1	PARP1
ADAMTS3	PARP1
CPE	PARP1
SLC2A8	PARP1
CAPN10	PARP1
BACE2	PARP1
H1-2	PARP1
FHAD1	PARP1
COL1A1	PARP1
MSH3	PARP1
PRKCZ	PARP1
CHD1	PARP1
GCLC	PARP1
KRAS	PARP1
WDHD1	PARP1
KIF11	PARP1
VRK1	PARP1
TRAF6	PARP1
JPT2	PARP1
CFHR5	PARP1
UBE2C	PARP1
GNA15	PARP1
CASP6	PARP1
HACD3	PARP1
PDIA6	PARP1
NCAPG2	PARP1
CDC23	PARP1
KDM1A	PARP1
MCM8	PARP1
HAT1	PARP1
TBCE	PARP1
GTF2E1	PARP1
P4HB	PARP1
TRDMT1	PARP1
CLTC	PARP1
APBB1	PARP1
PPP1R9B	PARP1
PSMC5	PARP1
GATA6	PARP1
SETX	PARP1
RBP4	PARP1
GPS1	PARP1
SIN3A	PARP1
GTF2I	PARP1
CTR9	PARP1
KMT2D	PARP1
H3-5	PARP1
IFNG	PARP1
H2AC20	PARP1
APOH	PARP1
ERI2	PARP1
TRAPPC13	PARP1
UNC119B	PARP1
HTRA2	PARP1
XRN2	PARP1
UBE2N	PARP1
PDCD7	PARP1
CALR	PARP1
CHD4	PARP1
TARDBP	PARP1
BRD7	PARP1
INSR	PARP1
PRSS12	PARP1
COG7	PARP1
SMARCAD1	PARP1
PRKCA	PARP1
HDAC9	PARP1
HNRNPDL	PARP1
RFC3	PARP1
RBM14	PARP1
POLH	PARP1
MSH5	PARP1
IMMP2L	PARP1
HEATR1	PARP1
MAD2L1	PARP1
MMS19	PARP1
IP6K2	PARP1
FBH1	PARP1
FAN1	PARP1
MSI1	PARP1
EPB41L5	PARP1
DISP1	PARP1
SLC11A2	PARP1
PLOD3	PARP1
UBE2V2	PARP1
ARMC10	PARP1
SLC30A9	PARP1
RFWD3	PARP1
RINT1	PARP1
RAD18	PARP1
ALKBH2	PARP1
DERL1	PARP1
DMAP1	PARP1
STUB1	PARP1
CTCF	PARP1
HDAC2	PARP1
ERBB2	PARP1
ZNF202	PARP1
CUL3	PARP1
TMEM8B	PARP1
DIAPH1	PARP1
DNAJB6	PARP1
SAP18	PARP1
TAF4	PARP1
AKAP8	PARP1
SUPT7L	PARP1
PDS5B	PARP1
AP3D1	PARP1
TRIM23	PARP1
SFN	PARP1
PPARG	PARP1
ASF1B	PARP1
TSN	PARP1
NUP62	PARP1
CLN3	PARP1
CD46	PARP1
CIAO1	PARP1
ITGB3	PARP1
ARRB1	PARP1
NCDN	PARP1
SORBS1	PARP1
CBX5	PARP1
KAT2B	PARP1
CR2	PARP1
CHD2	PARP1
H2AC18	PARP1
ILK	PARP1
BCL2L11	PARP1
PLAT	PARP1
PLK4	PARP1
ZSCAN4	PARP1
BABAM1	PARP1
EP300	PARP1
TLK1	PARP1
STK11	PARP1
PAK2	PARP1
RAD23A	PARP1
EIF2AK4	PARP1
ATM	PARP1
REV1	PARP1
ITCH	PARP1
WDR33	PARP1
CNOT4	PARP1
LIPA	PARP1
SCARB1	PARP1
SERPINH1	PARP1
GGH	PARP1
FADS1	PARP1
C6	PARP1
PRMT3	PARP1
H2AC12	PARP1
H2AC25	PARP1
H2AC11	PARP1
ESR1	PARP1
RPA2	PARP1
IRS2	PARP1
AHSG	PARP1
TXNL1	PARP1
SAFB	PARP1
TFDP1	PARP1
DLGAP5	PARP1
NSD2	PARP1
ORC2	PARP1
TCERG1	PARP1
ELP1	PARP1
CDCA8	PARP1
EZH2	PARP1
MTA2	PARP1
MED14	PARP1
CBFB	PARP1
SMARCD1	PARP1
SEH1L	PARP1
WDR5	PARP1
RAN	PARP1
C3	PARP1
SERPING1	PARP1
DRD1	PARP1
FURIN	PARP1
A2M	PARP1
REN	PARP1
GHR	PARP1
CRYAB	PARP1
CRYAA	PARP1
BAIAP2	PARP1
ARPC2	PARP1
RPL14	PARP1
H4C1	PARP1
FANCF	PARP1
NOL8	PARP1
PSRC1	PARP1
MLH3	PARP1
SPP1	PARP1
PRMT6	PARP1
FANCB	PARP1
BRCC3	PARP1
TIPIN	PARP1
GTF2H3	PARP1
FANCA	PARP1
TIPRL	PARP1
MNAT1	PARP1
PPT1	PARP1
F7	PARP1
TNFSF11	PARP1
KRT19	PARP1
AKR1C1	PARP1
GATA4	PARP1
TSC1	PARP1
NR4A3	PARP1
PDGFA	PARP1
ARPC5	PARP1
MED19	PARP1
CHD7	PARP1
LBR	PARP1
TMEM209	PARP1
LMNB1	PARP1
SOX30	PARP1
SHQ1	PARP1
CORO1A	PARP1
BRAF	PARP1
LUC7L3	PARP1
REV3L	PARP1
ARHGEF11	PARP1
RAD9A	PARP1
NIPBL	PARP1
ADAMTS13	PARP1
XPO5	PARP1
NUP205	PARP1
TEX15	PARP1
SOCS5	PARP1
ELAVL1	PARP1
CELF2	PARP1
EIF2AK3	PARP1
ZNF367	PARP1
C8G	PARP1
TAF5L	PARP1
PUM3	PARP1
DNTT	PARP1

## Sheet: data_network_annotation
Genes	Term	group_netCluster
A2M	none	PARP1
ABCC5	none	PARP1
ABL1	none	ATR_PARP1
ABRAXAS1	none	ATR
ACACA	none	PARP1
ACD	none	ATR_PARP1
ACSL5	none	PARP1
ACSL6	none	PARP1
ACTL6A	none	PARP1
ADAM10	none	ATR
ADAMTS13	none	PARP1
ADAMTS3	none	PARP1
ADD1	none	ATR
ADD2	none	ATR
ADIPOR1	none	PARP1
ADIPOR2	none	PARP1
ADNP	none	ATR_PARP1
ADRB2	none	ATR
ADRB3	none	ATR
AEN	none	ATR
AGO2	none	PARP1
AHSG	none	PARP1
AIDA	none	ATR
AIFM1	none	ATR_PARP1
AKAP1	none	PARP1
AKAP8	none	PARP1
AKR1C1	none	PARP1
AKT1	Apoptosis	ATR_PARP1
AKT2	none	ATR
AKTIP	none	ATR
ALKBH2	none	PARP1
ALKBH8	none	ATR_PARP1
ANAPC10	Cell cycle	ATR
ANKRD28	none	PARP1
ANXA7	none	ATR
AP2A1	none	ATR
AP2A2	none	ATR
AP2B1	none	ATR
AP3D1	none	PARP1
APBB1	none	PARP1
APC	none	ATR_PARP1
APH1A	none	PARP1
APH1B	none	PARP1
APOBEC1	none	ATR
APOH	none	PARP1
APPL1	Cell cycle	PARP1
APTX	none	ATR_PARP1
AQP1	none	ATR
ARHGEF11	none	PARP1
ARMC10	none	PARP1
ARPC2	none	PARP1
ARPC5	none	PARP1
ARRB1	none	PARP1
ART3	none	PARP1
ART4	none	PARP1
ART5	none	PARP1
ASCL1	none	ATR
ASF1B	none	PARP1
ASH2L	none	PARP1
ATF1	none	ATR
ATM	none	ATR_PARP1
ATMIN	none	ATR_PARP1
ATP2C1	none	ATR
ATP6AP2	none	PARP1
ATR	none	PARP1
ATRIP	none	ATR_PARP1
ATRN	none	PARP1
ATRX	none	ATR
ATXN1	none	ATR
ATXN3	none	ATR
AURKA	Cell cycle	PARP1
AURKB	Cell cycle	PARP1
AXIN1	none	ATR
BABAM1	none	PARP1
BABAM2	none	ATR
BACE2	none	PARP1
BAIAP2	none	PARP1
BARD1	none	ATR_PARP1
BAX	none	ATR
BAZ1B	none	ATR_PARP1
BCAR1	none	PARP1
BCCIP	Cell cycle	ATR_PARP1
BCL2	none	ATR
BCL2L11	none	PARP1
BCL3	none	ATR
BCL6	none	ATR
BCLAF1	none	ATR
BDP1	none	ATR
BIRC5	none	ATR
BLM	none	ATR_PARP1
BLTP1	none	ATR
BMPR1A	none	ATR
BNIPL	none	PARP1
BORA	Cell cycle	ATR
BRAF	none	ATR_PARP1
BRCA1	Cell cycle	ATR_PARP1
BRCA2	none	ATR_PARP1
BRCC3	none	ATR_PARP1
BRD4	none	ATR
BRD7	Cell cycle	PARP1
BRIP1	none	ATR_PARP1
BUB1	none	ATR_PARP1
BUB1B	none	ATR_PARP1
BUB3	none	ATR_PARP1
C1QA	none	PARP1
C1QB	none	PARP1
C1R	none	PARP1
C1S	none	PARP1
C2	none	PARP1
C2CD3	none	PARP1
C3	none	PARP1
C4BPA	none	PARP1
C5	none	PARP1
C6	none	PARP1
C8G	none	PARP1
CACYBP	none	PARP1
CALD1	none	ATR
CALR	none	ATR_PARP1
CAPN10	none	PARP1
CAPN2	none	PARP1
CASK	none	PARP1
CASP1	none	PARP1
CASP2	Apoptosis	PARP1
CASP3	Apoptosis	ATR_PARP1
CASP6	Apoptosis	ATR_PARP1
CASP7	Apoptosis	ATR
CASP8	Apoptosis	ATR
CAT	none	ATR
CAV1	none	ATR
CBFB	none	PARP1
CBLB	none	ATR
CBX3	none	ATR
CBX5	none	PARP1
CCDC14	none	ATR
CCDC66	none	ATR
CCDC88A	none	ATR
CCL2	none	ATR
CCN2	none	ATR
CCNA2	none	ATR_PARP1
CCNB1	none	ATR_PARP1
CCNE1	none	PARP1
CCNE2	none	ATR
CCNG1	none	ATR
CCNO	none	PARP1
CCNT2	Cell cycle	ATR
CD38	none	PARP1
CD44	none	ATR
CD46	none	PARP1
CD74	none	ATR
CDC123	Cell cycle	ATR
CDC16	Cell cycle	ATR
CDC23	none	ATR_PARP1
CDC45	Cell cycle	ATR
CDC6	none	ATR
CDC7	none	ATR_PARP1
CDCA8	Cell cycle	PARP1
CDK1	none	ATR_PARP1
CDK13	none	ATR
CDK2	none	ATR
CDK6	none	ATR
CDKN1A	none	ATR
CDT1	none	ATR
CEBPG	none	ATR
CELF2	none	PARP1
CENPE	none	ATR
CENPF	none	ATR
CEP63	none	ATR
CFB	none	PARP1
CFD	none	PARP1
CFHR5	none	PARP1
CFI	none	PARP1
CHAF1A	Cell cycle	PARP1
CHAF1B	Cell cycle	ATR_PARP1
CHD1	none	PARP1
CHD1L	none	ATR
CHD2	none	PARP1
CHD4	none	PARP1
CHD7	none	PARP1
CHEK1	none	ATR_PARP1
CHEK2	none	ATR_PARP1
CHFR	none	ATR
CHTF18	Cell cycle	ATR
CHUK	none	ATR
CIAO1	none	PARP1
CIRBP	none	ATR
CIZ1	none	ATR
CKAP5	none	PARP1
CLN3	none	PARP1
CLOCK	none	ATR_PARP1
CLSPN	none	ATR_PARP1
CLTC	none	PARP1
CNN2	none	ATR
CNOT4	none	PARP1
COG7	none	PARP1
COL1A1	none	PARP1
COPS3	none	ATR
COPS5	none	ATR
CORO1A	none	PARP1
CPE	none	PARP1
CR2	none	PARP1
CREB1	none	ATR
CREBBP	none	PARP1
CRKL	none	PARP1
CRYAA	none	PARP1
CRYAB	none	PARP1
CTC1	none	PARP1
CTCF	none	PARP1
CTNNA1	none	PARP1
CTNNB1	none	PARP1
CTNNBIP1	none	ATR
CTR9	none	PARP1
CTSV	none	PARP1
CUBN	none	PARP1
CUL1	none	ATR
CUL3	none	ATR_PARP1
CUL4A	none	PARP1
CUL4B	none	PARP1
CUL5	none	ATR
CUZD1	Cell cycle	PARP1
CXCL10	none	ATR
CYB5R4	none	PARP1
CYLD	Cell cycle	ATR
DAG1	none	PARP1
DBF4	none	ATR
DCLRE1A	Cell cycle	PARP1
DCLRE1C	none	ATR_PARP1
DCUN1D3	none	ATR
DDB1	none	ATR_PARP1
DDB2	none	ATR
DERL1	none	PARP1
DFFA	none	ATR
DGCR8	none	PARP1
DGKZ	none	ATR
DHCR24	none	PARP1
DHX15	none	PARP1
DHX9	none	ATR_PARP1
DIAPH1	none	PARP1
DICER1	none	PARP1
DISP1	none	PARP1
DKC1	none	ATR_PARP1
DLD	none	ATR
DLG1	none	ATR
DLGAP5	none	PARP1
DMAP1	none	PARP1
DNA2	none	ATR_PARP1
DNAJA3	none	ATR
DNAJB6	none	PARP1
DNAJC2	none	ATR_PARP1
DNMT1	none	PARP1
DNMT3B	none	ATR
DNTT	none	PARP1
DRD1	none	PARP1
DSCC1	none	ATR_PARP1
DTL	none	ATR_PARP1
DUT	none	PARP1
DVL1	none	PARP1
DVL2	none	PARP1
DYNC1LI1	Cell cycle	ATR
DYRK2	none	ATR
E2F1	none	PARP1
EBAG9	none	PARP1
ECT2	none	ATR
EDF1	none	ATR
EED	none	ATR_PARP1
EEF1D	none	ATR
EEF1E1	none	ATR_PARP1
EI24	none	PARP1
EIF2A	none	ATR
EIF2AK3	none	ATR_PARP1
EIF2AK4	Cell cycle	PARP1
EIF2B1	none	ATR_PARP1
EIF2B2	none	PARP1
EIF2B3	none	ATR
EIF2B5	none	PARP1
EIF2S1	none	PARP1
EIF4G2	none	ATR
ELAVL1	none	PARP1
ELF1	none	ATR
ELP1	none	PARP1
EMSY	none	ATR
ENO1	none	PARP1
ENPP7	none	ATR
EP300	Cell cycle	ATR_PARP1
EPB41	Cell cycle	ATR
EPB41L5	none	ATR_PARP1
ERBB2	none	PARP1
ERBB3	none	PARP1
ERC1	none	ATR
ERCC1	none	ATR_PARP1
ERCC2	none	ATR
ERCC3	none	ATR_PARP1
ERCC4	none	ATR_PARP1
ERCC5	none	ATR
ERCC6	none	ATR_PARP1
ERCC6L2	none	ATR
ERCC8	none	ATR
EREG	none	ATR
ERI2	none	PARP1
ERN1	none	PARP1
ESCO1	none	ATR
ESCO2	none	PARP1
ESR1	none	PARP1
EXO1	none	ATR_PARP1
EYA1	none	ATR
EYA2	none	ATR
EYA3	none	ATR_PARP1
EYA4	none	PARP1
EZH2	none	PARP1
F11	none	PARP1
F12	none	PARP1
F7	none	PARP1
FABP3	none	PARP1
FADS1	none	PARP1
FAN1	none	ATR_PARP1
FANCA	none	PARP1
FANCB	none	PARP1
FANCD2	none	ATR_PARP1
FANCF	none	PARP1
FANCG	none	ATR
FANCI	Cell cycle	ATR_PARP1
FANCL	none	ATR
FANCM	none	ATR_PARP1
FBH1	none	ATR_PARP1
FBXO31	none	ATR
FBXO4	none	PARP1
FBXW7	none	ATR
FEN1	none	ATR_PARP1
FER	none	ATR
FH	none	PARP1
FHAD1	none	PARP1
FKBP1A	none	ATR
FLVCR1	none	PARP1
FOXM1	none	ATR_PARP1
FOXN3	Cell cycle	PARP1
FOXO1	none	PARP1
FOXO4	none	ATR
FOXP3	none	ATR
FSBP	none	ATR_PARP1
FURIN	none	PARP1
FXN	none	PARP1
FXR1	none	ATR
FYN	none	ATR_PARP1
FZR1	none	ATR
GAB1	none	PARP1
GATA4	none	PARP1
GATA6	none	PARP1
GCG	none	PARP1
GCLC	none	PARP1
GEN1	none	ATR_PARP1
GGH	none	PARP1
GHR	none	PARP1
GINS1	none	PARP1
GINS2	none	ATR
GLRX3	none	PARP1
GMNN	none	ATR
GNA11	none	PARP1
GNA14	none	PARP1
GNA15	none	PARP1
GNAQ	none	PARP1
GNB1	none	PARP1
GNB4	none	PARP1
GOT1	none	PARP1
GPAM	none	PARP1
GPS1	none	PARP1
GPX1	none	ATR
GRB10	none	ATR_PARP1
GRB14	none	PARP1
GRB2	none	ATR_PARP1
GREM1	none	PARP1
GSK3B	none	ATR
GTF2A2	none	ATR
GTF2E1	none	PARP1
GTF2H1	none	ATR_PARP1
GTF2H2	none	ATR
GTF2H3	none	PARP1
GTF2H4	none	PARP1
GTF2I	none	PARP1
GTPBP4	none	ATR
GTSE1	none	ATR_PARP1
H1-0	none	PARP1
H1-2	none	PARP1
H1-3	none	PARP1
H1-5	none	PARP1
H2AC11	none	PARP1
H2AC12	none	PARP1
H2AC18	none	PARP1
H2AC20	none	PARP1
H2AC21	none	PARP1
H2AC25	none	PARP1
H2AC4	none	PARP1
H2AC6	none	PARP1
H2AX	none	ATR_PARP1
H2AZ1	none	PARP1
H2AZ2	none	PARP1
H3-3A	none	PARP1
H3-5	none	PARP1
H3C1	none	PARP1
H3C15	none	PARP1
H4C1	none	PARP1
HACD3	none	ATR_PARP1
HAT1	none	PARP1
HBP1	none	ATR
HCLS1	none	ATR
HDAC1	none	PARP1
HDAC2	none	ATR_PARP1
HDAC3	none	PARP1
HDAC4	none	ATR
HDAC5	none	ATR
HDAC9	none	PARP1
HEATR1	none	ATR_PARP1
HERC2	none	ATR_PARP1
HINFP	none	ATR
HIPK1	none	ATR
HIPK2	none	ATR
HIVEP1	none	ATR
HMGB1	none	PARP1
HMGB2	none	PARP1
HMGB3	none	PARP1
HMMR	none	PARP1
HNRNPD	none	PARP1
HNRNPDL	none	PARP1
HPF1	none	PARP1
HRAS	none	ATR
HSP90AA1	none	ATR
HSP90AB1	none	ATR
HSP90B1	none	PARP1
HSPA1L	none	PARP1
HSPA4	none	PARP1
HSPA8	none	PARP1
HSPD1	none	PARP1
HTATSF1	none	PARP1
HTRA2	Apoptosis	PARP1
HTT	none	ATR
HUS1	none	ATR_PARP1
HUWE1	none	PARP1
IBTK	none	ATR
IFI16	none	ATR
IFNG	none	PARP1
IFT172	none	PARP1
IFT88	none	PARP1
IGF1	none	ATR
IGF1R	none	ATR_PARP1
IKBIP	none	ATR
IKBKB	none	ATR
IL12A	none	ATR
IL1A	none	ATR
IL1B	none	ATR
IL6R	none	ATR_PARP1
ILK	none	PARP1
IMMP2L	none	PARP1
ING4	Cell cycle	ATR
INHBB	none	PARP1
INIP	none	ATR
INPPL1	none	ATR_PARP1
INSR	none	PARP1
INTS13	none	ATR
INTS3	none	ATR_PARP1
IP6K2	none	PARP1
IQCB1	none	ATR
IRAK1	none	ATR
IRS1	none	PARP1
IRS2	none	PARP1
ITCH	none	PARP1
ITGA2	none	ATR
ITGB3	none	PARP1
JADE1	none	PARP1
JAK2	none	ATR_PARP1
JMY	none	ATR
JPT2	none	PARP1
JUN	none	ATR
KAT2B	Cell cycle	PARP1
KAT5	none	ATR
KDM1A	none	ATR_PARP1
KDM1B	none	ATR
KHDRBS1	none	ATR
KIF11	Cell cycle	PARP1
KIF20B	Cell cycle	ATR
KIN	none	ATR_PARP1
KLK6	none	PARP1
KLKB1	none	PARP1
KMT2D	none	PARP1
KMT2E	Cell cycle	ATR
KNL1	none	ATR
KNTC1	none	ATR
KPNA1	none	ATR
KPNA2	none	ATR
KRAS	none	ATR_PARP1
KRIT1	none	ATR
KRT1	none	PARP1
KRT14	none	ATR
KRT19	none	PARP1
L3MBTL2	none	PARP1
LATS1	none	ATR_PARP1
LBR	none	PARP1
LCK	none	ATR
LDLR	none	PARP1
LDLRAP1	none	ATR
LIG1	none	ATR_PARP1
LIG3	Cell cycle	PARP1
LIG4	Cell cycle	ATR_PARP1
LIN9	Cell cycle	PARP1
LIPA	none	PARP1
LMNB1	none	PARP1
LONP1	none	PARP1
LONP2	none	PARP1
LRP1	none	ATR
LRPAP1	none	ATR
LTA4H	none	PARP1
LUC7L3	none	PARP1
LYN	none	ATR_PARP1
LZIC	none	ATR
MACF1	none	ATR
MACROH2A1	none	PARP1
MAD2L1	none	ATR_PARP1
MALT1	none	ATR
MAP2K1	none	ATR
MAP3K1	none	ATR
MAP3K13	none	ATR
MAP3K2	none	ATR
MAP3K20	none	ATR
MAP3K4	none	ATR
MAP3K7	none	ATR
MAP4K5	none	ATR
MAPK1	Cell cycle	ATR_PARP1
MAPK8	none	ATR
MASP2	none	PARP1
MAT2A	none	ATR_PARP1
MBD4	none	ATR_PARP1
MBIP	none	ATR
MC4R	none	PARP1
MCM10	none	ATR_PARP1
MCM2	Cell cycle	ATR_PARP1
MCM3	Cell cycle	ATR_PARP1
MCM4	Cell cycle	ATR
MCM5	Cell cycle	ATR_PARP1
MCM6	Cell cycle	PARP1
MCM7	Cell cycle	ATR_PARP1
MCM8	Cell cycle	ATR_PARP1
MCM9	none	ATR
MDC1	Cell cycle	ATR
MDFIC	none	ATR
MDM2	Cell cycle	ATR
MDM4	none	ATR
MED1	none	ATR
MED14	none	PARP1
MED19	none	PARP1
MED6	none	PARP1
MEN1	none	ATR
MID1	none	ATR
MIER1	none	ATR
MIF	none	ATR
MIPEP	none	PARP1
MKKS	none	PARP1
MLH1	none	ATR
MLH3	none	ATR_PARP1
MMS19	none	PARP1
MNAT1	none	ATR_PARP1
MORC3	none	ATR
MORF4L2	none	ATR
MPG	none	PARP1
MPP1	none	PARP1
MRE11	none	ATR_PARP1
MRPS11	none	PARP1
MRPS26	none	PARP1
MRPS35	none	ATR_PARP1
MRPS9	none	ATR_PARP1
MSH2	none	ATR_PARP1
MSH3	none	ATR_PARP1
MSH5	none	PARP1
MSH6	none	ATR_PARP1
MSI1	none	PARP1
MTA2	none	PARP1
MTBP	Cell cycle	ATR
MTDH	none	ATR
MTM1	none	PARP1
MTOR	none	ATR_PARP1
MUTYH	none	PARP1
MYC	none	ATR_PARP1
MYCBP2	none	ATR
MYO6	none	ATR
N6AMT1	none	ATR
NABP2	none	ATR
NAE1	none	ATR_PARP1
NASP	Cell cycle	ATR
NBN	none	ATR_PARP1
NCAPD2	none	PARP1
NCAPD3	none	PARP1
NCAPG2	none	PARP1
NCBP1	none	ATR
NCDN	none	PARP1
NCOA3	none	ATR
NCOR1	none	ATR
NCSTN	none	PARP1
NDC80	none	PARP1
NDUFS3	none	PARP1
NEDD4	none	ATR
NEFL	none	PARP1
NEIL1	none	PARP1
NEIL2	none	PARP1
NEIL3	none	PARP1
NEK11	none	ATR
NEK4	none	ATR
NEMF	none	ATR
NF1	none	ATR_PARP1
NF2	none	ATR
NGF	none	PARP1
NHEJ1	none	ATR
NIPBL	none	ATR_PARP1
NME6	none	PARP1
NOG	none	ATR
NOL8	none	ATR_PARP1
NONO	none	ATR_PARP1
NPM1	none	ATR_PARP1
NPPC	none	ATR
NR0B1	none	ATR
NR2C1	none	ATR
NR4A3	none	PARP1
NRAS	none	ATR
NRG1	none	ATR
NSD2	none	PARP1
NTHL1	none	ATR
NUP205	none	PARP1
NUP62	none	ATR_PARP1
NUP85	none	PARP1
OGA	none	ATR
OPN3	none	PARP1
ORC1	none	ATR
ORC2	none	ATR_PARP1
ORC3	none	ATR
ORC4	none	ATR
ORC5	none	ATR_PARP1
P2RX7	none	PARP1
P4HB	none	PARP1
PAK1	none	ATR
PAK2	none	ATR_PARP1
PARG	none	ATR_PARP1
PARP1	none	ATR_PARP1
PARP2	none	PARP1
PARP3	none	PARP1
PARP4	none	PARP1
PCNA	none	ATR_PARP1
PCSK1	none	PARP1
PCSK2	none	PARP1
PCSK6	none	PARP1
PCSK7	none	PARP1
PCSK9	none	PARP1
PDCD7	none	PARP1
PDE3B	none	PARP1
PDGFA	none	PARP1
PDGFB	none	ATR
PDGFRA	none	ATR
PDGFRB	none	PARP1
PDIA6	none	PARP1
PDPK1	none	PARP1
PDS5B	none	PARP1
PES1	none	ATR
PEX14	none	ATR
PGAP2	none	ATR
PGGT1B	none	ATR
PHIP	none	ATR_PARP1
PHLDA3	none	ATR
PIF1	none	PARP1
PIK3R1	none	PARP1
PIK3R3	none	PARP1
PIK3R4	none	ATR
PLA2G1B	none	PARP1
PLAT	none	PARP1
PLD1	none	PARP1
PLK1	Cell cycle	ATR_PARP1
PLK4	none	ATR_PARP1
PLOD3	none	PARP1
PML	none	ATR
PMS1	none	ATR_PARP1
PMS2	none	ATR_PARP1
PNKP	none	PARP1
POLA1	none	ATR_PARP1
POLA2	none	ATR_PARP1
POLB	none	PARP1
POLD1	none	ATR_PARP1
POLD2	none	PARP1
POLD3	none	ATR_PARP1
POLE	none	ATR_PARP1
POLE2	none	ATR_PARP1
POLG	none	PARP1
POLH	none	ATR_PARP1
POLQ	none	PARP1
POLR2A	none	PARP1
POLR2B	none	PARP1
POLR2D	none	PARP1
POLR2H	none	PARP1
POT1	none	ATR_PARP1
PPARG	none	ATR_PARP1
PPAT	none	PARP1
PPM1G	none	PARP1
PPP1R9B	none	PARP1
PPP2CA	none	ATR_PARP1
PPP2R5C	none	ATR_PARP1
PPT1	none	PARP1
PRDX3	none	ATR
PRIM2	none	ATR
PRIMPOL	none	ATR
PRKAR1A	none	PARP1
PRKAR2B	none	PARP1
PRKCA	none	ATR_PARP1
PRKCD	Cell cycle	ATR
PRKCI	none	ATR_PARP1
PRKCQ	none	ATR
PRKCZ	none	PARP1
PRKDC	none	ATR_PARP1
PRKRA	none	PARP1
PRMT3	none	PARP1
PRMT5	none	PARP1
PRMT6	none	PARP1
PRMT7	none	ATR_PARP1
PRMT8	none	ATR
PRPF19	none	PARP1
PRPF4B	none	ATR
PRSS12	none	PARP1
PSEN1	none	ATR_PARP1
PSEN2	none	PARP1
PSIP1	none	ATR
PSMC5	none	PARP1
PSMD10	none	ATR_PARP1
PSRC1	none	PARP1
PTCH1	none	PARP1
PTGES3	none	PARP1
PTPN1	none	PARP1
PTPN11	none	ATR_PARP1
PTPN2	none	PARP1
PTPN22	none	ATR
PTPN3	none	ATR
PTPRA	none	PARP1
PTPRC	none	ATR
PTPRF	none	PARP1
PTPRK	none	ATR
PUM3	none	PARP1
PURA	none	ATR
QSER1	none	ATR
RACGAP1	none	PARP1
RAD1	none	ATR_PARP1
RAD17	Cell cycle	ATR
RAD18	none	ATR_PARP1
RAD21	none	ATR
RAD23A	none	ATR_PARP1
RAD23B	none	ATR_PARP1
RAD50	none	ATR_PARP1
RAD51	none	ATR
RAD51AP1	none	ATR
RAD51B	none	ATR
RAD51C	none	ATR_PARP1
RAD51D	none	PARP1
RAD52	none	ATR
RAD54B	none	ATR_PARP1
RAD54L	none	ATR_PARP1
RAD9A	none	ATR_PARP1
RAN	none	PARP1
RB1	Cell cycle	ATR_PARP1
RBBP4	Cell cycle	ATR
RBBP5	none	PARP1
RBBP7	none	PARP1
RBBP8	none	ATR_PARP1
RBL1	Cell cycle	ATR_PARP1
RBL2	Cell cycle	ATR
RBM14	none	PARP1
RBM38	Cell cycle	ATR
RBP4	none	PARP1
RECQL	none	ATR_PARP1
RECQL4	none	PARP1
RECQL5	none	PARP1
REN	none	PARP1
REV1	none	ATR_PARP1
REV3L	none	ATR_PARP1
RFC1	none	ATR_PARP1
RFC2	none	PARP1
RFC3	none	ATR_PARP1
RFC4	none	ATR_PARP1
RFC5	none	ATR_PARP1
RFWD3	none	ATR_PARP1
RFX5	none	ATR
RICTOR	none	ATR
RIF1	Cell cycle	ATR_PARP1
RINT1	none	ATR_PARP1
RIPK2	none	ATR
RMI1	none	ATR
RNASEH1	none	PARP1
RNF168	none	ATR
RNF20	none	PARP1
RNF4	none	ATR
RNF40	none	PARP1
RNF8	Cell cycle	ATR_PARP1
RNGTT	none	PARP1
ROCK1	none	ATR
ROCK2	none	ATR
RP1	none	PARP1
RPA1	none	ATR_PARP1
RPA2	none	PARP1
RPA3	none	PARP1
RPA4	none	ATR
RPAIN	none	ATR
RPL14	none	PARP1
RPN2	none	PARP1
RPS3	none	ATR_PARP1
RPS6KB1	none	ATR
RRM2	none	PARP1
RRP8	none	PARP1
RSF1	none	ATR
RTEL1	none	PARP1
RTN4	none	ATR
RUVBL1	Cell cycle	PARP1
RUVBL2	none	PARP1
RXRA	none	PARP1
S100A11	none	ATR
SAFB	none	PARP1
SAP18	none	PARP1
SCAP	none	PARP1
SCARA3	none	ATR
SCARB1	none	PARP1
SCG5	none	PARP1
SDF4	none	ATR
SEC11A	none	PARP1
SEH1L	none	PARP1
SERPINB9	none	PARP1
SERPING1	none	PARP1
SERPINH1	none	PARP1
SETDB1	none	PARP1
SETX	none	ATR_PARP1
SFN	none	ATR_PARP1
SFPQ	none	ATR_PARP1
SH2B2	none	ATR_PARP1
SH2D1A	none	ATR
SHC1	none	ATR_PARP1
SHPRH	none	ATR_PARP1
SHQ1	none	PARP1
SIN3A	none	PARP1
SIRT1	none	ATR
SIRT2	none	PARP1
SIRT3	none	PARP1
SIRT6	none	PARP1
SLC11A2	none	PARP1
SLC12A2	none	ATR_PARP1
SLC2A8	none	PARP1
SLC30A9	none	ATR_PARP1
SLK	none	ATR
SMAD2	none	ATR_PARP1
SMAD4	none	ATR_PARP1
SMARCA1	none	PARP1
SMARCA4	none	ATR_PARP1
SMARCA5	none	ATR_PARP1
SMARCAD1	none	ATR_PARP1
SMARCC1	none	PARP1
SMARCD1	none	PARP1
SMARCD3	none	ATR
SMC1A	none	ATR_PARP1
SMC2	Cell cycle	PARP1
SMC3	none	ATR_PARP1
SMC4	Cell cycle	PARP1
SMC5	none	ATR_PARP1
SMC6	none	ATR_PARP1
SMG6	none	PARP1
SNRPA	none	PARP1
SOCS1	none	PARP1
SOCS2	none	ATR_PARP1
SOCS3	none	ATR_PARP1
SOCS4	none	ATR_PARP1
SOCS5	none	PARP1
SOCS6	none	PARP1
SOCS7	none	PARP1
SORBS1	none	PARP1
SOX30	none	PARP1
SP100	none	ATR
SPCS2	none	PARP1
SPCS3	none	PARP1
SPP1	none	PARP1
SPRTN	none	ATR_PARP1
SRF	none	ATR
SRSF10	none	ATR
SRSF5	none	ATR
SSRP1	none	ATR_PARP1
STAG2	none	ATR
STAT1	none	ATR_PARP1
STAT3	none	PARP1
STAT5A	none	PARP1
STAT5B	none	PARP1
STAT6	none	ATR
STK11	none	PARP1
STRA8	none	ATR
STRBP	none	ATR
STRN3	none	ATR
STUB1	none	PARP1
STXBP4	none	PARP1
SUMO1	none	PARP1
SUPT16H	none	PARP1
SUPT7L	none	PARP1
SUZ12	none	ATR
SYK	none	ATR
SYNGR1	none	PARP1
TAB2	none	ATR
TAF1	Cell cycle	ATR
TAF2	none	PARP1
TAF4	none	PARP1
TAF5L	none	PARP1
TAOK3	none	ATR
TARDBP	none	ATR_PARP1
TBCE	none	PARP1
TBRG1	Cell cycle	ATR
TCERG1	none	PARP1
TCF3	none	ATR
TCF7L2	none	ATR
TDG	none	ATR_PARP1
TDP1	none	ATR_PARP1
TDP2	none	ATR
TEP1	none	PARP1
TERF1	Cell cycle	ATR_PARP1
TERF2	Cell cycle	ATR_PARP1
TERF2IP	none	ATR_PARP1
TERT	none	ATR_PARP1
TEX15	none	PARP1
TFAM	none	ATR
TFAP4	none	ATR
TFDP1	Cell cycle	PARP1
TFG	none	ATR
TFRC	none	ATR
TGFB1	none	ATR
TGFB3	none	ATR
TGFBR1	none	ATR
THRAP3	none	PARP1
TICAM1	none	ATR
TICRR	none	ATR_PARP1
TIMELESS	none	PARP1
TINF2	none	ATR
TIPARP	none	PARP1
TIPIN	Cell cycle	ATR_PARP1
TIPRL	none	ATR_PARP1
TK1	none	PARP1
TLE5	none	ATR
TLK1	none	PARP1
TMEM161A	none	ATR
TMEM209	none	PARP1
TMEM8B	none	PARP1
TMEM97	none	PARP1
TMX1	none	PARP1
TNFSF11	none	PARP1
TNKS	none	ATR_PARP1
TNKS1BP1	none	PARP1
TNKS2	none	ATR_PARP1
TOP1	none	ATR
TOP1MT	none	ATR
TOP2A	none	PARP1
TOP2B	none	PARP1
TOP3A	none	ATR
TOPBP1	none	ATR_PARP1
TOPORS	none	ATR
TP53	Cell cycle	ATR_PARP1
TP53BP1	none	ATR
TP63	Cell cycle	ATR
TP73	Cell cycle	PARP1
TPR	none	ATR
TRAF1	none	ATR
TRAF2	none	ATR
TRAF4	none	ATR
TRAF5	none	ATR
TRAF6	none	ATR_PARP1
TRAPPC13	none	PARP1
TRDMT1	none	PARP1
TRIB3	none	ATR
TRIM13	none	ATR
TRIM21	Cell cycle	ATR
TRIM23	none	PARP1
TRIM24	none	PARP1
TRIM28	none	PARP1
TRIM37	none	ATR_PARP1
TRIM38	none	ATR
TRIP13	none	PARP1
TRPM1	none	ATR
TRPM7	none	ATR
TRPV4	none	ATR
TRRAP	none	ATR_PARP1
TSC1	none	PARP1
TSC2	none	PARP1
TSG101	Cell cycle	PARP1
TSN	none	PARP1
TSR1	none	PARP1
TTC4	none	PARP1
TTC5	none	PARP1
TTF1	none	ATR
TTK	none	ATR
TTL	none	PARP1
TUT4	none	ATR_PARP1
TXNL1	none	PARP1
TYMS	none	PARP1
UACA	none	ATR
UBA3	none	ATR
UBE2A	none	ATR
UBE2B	none	ATR
UBE2C	none	PARP1
UBE2L3	none	PARP1
UBE2N	none	ATR_PARP1
UBE2V2	none	ATR_PARP1
UBE3A	none	ATR
UBE4B	none	ATR
UBR5	none	ATR_PARP1
UHMK1	none	ATR
UHRF1	Cell cycle	PARP1
UHRF2	Cell cycle	ATR
UIMC1	none	ATR
ULK1	none	PARP1
UNC119B	none	PARP1
UNG	none	PARP1
URI1	none	PARP1
USF1	none	ATR
USP1	none	ATR_PARP1
USP10	none	ATR
USP28	none	ATR
USP7	none	ATR
UVRAG	none	ATR_PARP1
VCAM1	none	ATR
VCP	none	PARP1
VLDLR	none	PARP1
VPS4B	Cell cycle	PARP1
VPS54	none	PARP1
VPS72	none	PARP1
VRK1	none	PARP1
VTN	none	ATR
WDHD1	none	ATR_PARP1
WDR33	none	ATR_PARP1
WDR5	none	PARP1
WEE1	none	ATR
WNT16	none	ATR
WNT3A	none	ATR
WRAP53	none	PARP1
WRN	none	ATR_PARP1
WRNIP1	none	ATR_PARP1
XAB2	none	PARP1
XIAP	none	ATR
XPA	none	ATR
XPC	none	ATR
XPO5	none	PARP1
XRCC1	none	PARP1
XRCC2	none	ATR_PARP1
XRCC3	none	ATR_PARP1
XRCC4	none	ATR
XRCC5	none	ATR_PARP1
XRCC6	none	ATR_PARP1
XRN2	none	PARP1
XRRA1	none	ATR
YTHDC2	none	ATR
YWHAB	none	ATR
YWHAG	none	ATR_PARP1
YWHAH	none	PARP1
YWHAQ	none	ATR
YWHAZ	none	ATR
ZBTB14	none	PARP1
ZNF106	none	PARP1
ZNF202	none	PARP1
ZNF354A	none	ATR
ZNF367	none	PARP1
ZSCAN4	none	PARP1
ZW10	none	ATR_PARP1
ZWILCH	none	ATR
ZWINT	none	ATR
